# Supplementary material for: Calix[4]Resorcinarene Carboxybetaines and Carboxybetaine Esters: Synthesis, Investigation of In Vitro Toxicity, Anti-Platelet Effects, Anticoagulant Activity, and BSA Binding Affinities
Source: Int J Mol Sci. 2022 Dec 4;23(23):15298. doi: 10.3390/ijms232315298 (PMC9740030; doi:10.3390/ijms232315298)
Supplement: Supplementary file 1 [file ijms-23-15298-s001.zip]

Archive with 1 entries (1 files):
- ijms-2028072-supplementary.pdf
